# Supplementary material for: Cross-Linked Self-Standing Graphene Oxide Membranes: A Pathway to Scalable Applications in Separation Technologies
Source: Membranes (Basel). 2025 Jan 15;15(1):31. doi: 10.3390/membranes15010031 (PMC11766786; doi:10.3390/membranes15010031)
Supplement: Supplementary file 1 [file membranes-15-00031-s001.zip]

Archive with 1 entries (1 files):
- membranes-3405534-supplementary.pdf
